# Supplementary material for: DNA methylation profiling in mummified human remains from the eighteenth-century
Source: Sci Rep. 2021 Jul 29;11:15493. doi: 10.1038/s41598-021-95021-7 (PMC8322318; doi:10.1038/s41598-021-95021-7)
Supplement: Supplementary file 2 — Supplementary Information 2. [file 41598_2021_95021_MOESM2_ESM.xlsx]

## Sheet: Tabelle1
Supplemental Table S4: Samples used from the reference dataset.
Information on the 301 DNAm profiles that were used in the training and validation reference datasets.
Sample_Title	Sample_Name	Sample_Group	Gender	Age	GSE	GSM	Basename	passed_QC	Set
EURAC ID: 2132	A.C.B.	mummy	f	65	GSE169595	GSM5210444	data/idats/203259060103_R08C01	FALSE	validation
EURAC ID: 2367	T.H.	mummy	f	28	GSE169595	GSM5210445	data/idats/203239690232_R08C01	FALSE	validation
Normal Breast tissue_Old (200526210010_R01C01)	breast_1_old	breast	f		GSE100850	GSM2695082	data/idats/GSM2695082_200526210010_R01C01	TRUE	training
Normal Breast tissue_Young (200526210139_R03C01)	breast_2_young	breast	f		GSE100850	GSM2695090	data/idats/GSM2695090_200526210139_R03C01	TRUE	training
Normal Breast tissue_Old (200526210187_R02C01)	breast_3_old	breast	f		GSE100850	GSM2695097	data/idats/GSM2695097_200526210187_R02C01	TRUE	training
Normal Breast tissue_Old (200526210135_R04C01)	breast_4_old	breast	f		GSE100850	GSM2695105	data/idats/GSM2695105_200526210135_R04C01	TRUE	training
Normal Breast tissue_Young (200526210006_R05C01)	breast_5_young	breast	f		GSE100850	GSM2695114	data/idats/GSM2695114_200526210006_R05C01	TRUE	validation
Case5_1	prostate_1	prostate	m	70	GSE101908	GSM2718436	data/idats/GSM2718436_200392810169_R01C01	TRUE	training
Case3_3	prostate_2	prostate	m	66	GSE101908	GSM2718446	data/idats/GSM2718446_200551600022_R04C01	TRUE	training
Case1_3	prostate_3	prostate	m	59	GSE101908	GSM2718451	data/idats/GSM2718451_200392810071_R03C01	TRUE	training
Case6_1	prostate_4	prostate	m	54	GSE101908	GSM2718462	data/idats/GSM2718462_200551600085_R07C01	TRUE	training
Case2_1	prostate_5	prostate	m	66	GSE101908	GSM2718483	data/idats/GSM2718483_200551600051_R04C01	TRUE	training
Case4_4	prostate_6	prostate	m	66	GSE101908	GSM2718499	data/idats/GSM2718499_200992290059_R04C01	TRUE	validation
Normal_1	lung_1	lung	f	68	GSE114989	GSM3161984	data/idats/GSM3161984_201194000016_R01C01	TRUE	training
Normal_12	lung_2	lung	m	54	GSE114989	GSM3161995	data/idats/GSM3161995_200482880092_R04C01	TRUE	training
Normal_17	lung_3	lung	m	60	GSE114989	GSM3162000	data/idats/GSM3162000_201194000017_R04C01	TRUE	training
Normal_28	lung_4	lung	m	81	GSE114989	GSM3162011	data/idats/GSM3162011_201194000018_R07C01	TRUE	training
Normal_32	lung_5	lung	f	59	GSE114989	GSM3162015	data/idats/GSM3162015_200482880092_R03C01	TRUE	training
Normal_35	lung_6	lung	m	74	GSE114989	GSM3162018	data/idats/GSM3162018_200876170011_R03C01	TRUE	training
Normal_39	lung_7	lung	m	57	GSE114989	GSM3162022	data/idats/GSM3162022_200876170011_R07C01	TRUE	validation
200551600067_R01C01	blood_1	blood	f	32	GSE147740	GSM4443975	data/idats/GSM4443975_200551600067_R01C01	TRUE	training
200551600067_R02C01	blood_2	blood	m	48	GSE147740	GSM4443976	data/idats/GSM4443976_200551600067_R02C01	TRUE	training
200551600067_R03C01	blood_3	blood	m	56	GSE147740	GSM4443977	data/idats/GSM4443977_200551600067_R03C01	TRUE	training
200551600067_R04C01	blood_4	blood	m	36	GSE147740	GSM4443978	data/idats/GSM4443978_200551600067_R04C01	TRUE	training
200551600067_R05C01	blood_5	blood	m	35	GSE147740	GSM4443979	data/idats/GSM4443979_200551600067_R05C01	TRUE	training
200551600067_R06C01	blood_6	blood	f	47	GSE147740	GSM4443980	data/idats/GSM4443980_200551600067_R06C01	TRUE	training
200551600067_R07C01	blood_7	blood	m	45	GSE147740	GSM4443981	data/idats/GSM4443981_200551600067_R07C01	TRUE	training
201490030230_R01C01	blood_8	blood	f	28	GSE147740	GSM4443983	data/idats/GSM4443983_201490030230_R01C01	TRUE	training
201490030230_R02C01	blood_9	blood	m	31	GSE147740	GSM4443984	data/idats/GSM4443984_201490030230_R02C01	TRUE	training
201490030230_R03C01	blood_10	blood	m	51	GSE147740	GSM4443985	data/idats/GSM4443985_201490030230_R03C01	TRUE	training
201490030230_R06C01	blood_11	blood	m	26	GSE147740	GSM4443987	data/idats/GSM4443987_201490030230_R06C01	TRUE	training
201490030230_R07C01	blood_12	blood	m	40	GSE147740	GSM4443988	data/idats/GSM4443988_201490030230_R07C01	TRUE	training
201490030230_R08C01	blood_13	blood	f	45	GSE147740	GSM4443989	data/idats/GSM4443989_201490030230_R08C01	TRUE	training
201492570236_R01C01	blood_14	blood	f	28	GSE147740	GSM4443990	data/idats/GSM4443990_201492570236_R01C01	TRUE	training
201492570236_R02C01	blood_15	blood	f	34	GSE147740	GSM4443991	data/idats/GSM4443991_201492570236_R02C01	TRUE	training
201492570236_R03C01	blood_16	blood	f	34	GSE147740	GSM4443992	data/idats/GSM4443992_201492570236_R03C01	TRUE	training
201492570236_R04C01	blood_17	blood	f	49	GSE147740	GSM4443993	data/idats/GSM4443993_201492570236_R04C01	TRUE	training
201492570236_R05C01	blood_18	blood	m	52	GSE147740	GSM4443994	data/idats/GSM4443994_201492570236_R05C01	TRUE	training
201492570236_R07C01	blood_19	blood	m	47	GSE147740	GSM4443996	data/idats/GSM4443996_201492570236_R07C01	TRUE	training
201496710042_R01C01	blood_20	blood	m	38	GSE147740	GSM4443998	data/idats/GSM4443998_201496710042_R01C01	TRUE	training
201496710042_R02C01	blood_21	blood	m	34	GSE147740	GSM4443999	data/idats/GSM4443999_201496710042_R02C01	TRUE	validation
201496710042_R03C01	blood_22	blood	f	29	GSE147740	GSM4444000	data/idats/GSM4444000_201496710042_R03C01	TRUE	validation
201496710042_R04C01	blood_23	blood	m	29	GSE147740	GSM4444001	data/idats/GSM4444001_201496710042_R04C01	TRUE	validation
201496710042_R05C01	blood_24	blood	f	45	GSE147740	GSM4444002	data/idats/GSM4444002_201496710042_R05C01	TRUE	validation
201496710042_R06C01	blood_25	blood	m	40	GSE147740	GSM4444003	data/idats/GSM4444003_201496710042_R06C01	TRUE	validation
201496710042_R07C01	blood_26	blood	m	54	GSE147740	GSM4444004	data/idats/GSM4444004_201496710042_R07C01	TRUE	validation
201496710042_R08C01	blood_27	blood	f	31	GSE147740	GSM4444005	data/idats/GSM4444005_201496710042_R08C01	TRUE	validation
201496710092_R01C01	blood_28	blood	f	40	GSE147740	GSM4444006	data/idats/GSM4444006_201496710092_R01C01	TRUE	validation
201496710092_R02C01	blood_29	blood	m	53	GSE147740	GSM4444007	data/idats/GSM4444007_201496710092_R02C01	TRUE	validation
201496710092_R03C01	blood_30	blood	m	32	GSE147740	GSM4444008	data/idats/GSM4444008_201496710092_R03C01	TRUE	validation
201496710092_R04C01	blood_31	blood	m	36	GSE147740	GSM4444009	data/idats/GSM4444009_201496710092_R04C01	TRUE	validation
201496710092_R05C01	blood_32	blood	f	29	GSE147740	GSM4444010	data/idats/GSM4444010_201496710092_R05C01	TRUE	validation
201496710092_R06C01	blood_33	blood	m	55	GSE147740	GSM4444011	data/idats/GSM4444011_201496710092_R06C01	TRUE	validation
201496710092_R07C01	blood_34	blood	m	28	GSE147740	GSM4444012	data/idats/GSM4444012_201496710092_R07C01	TRUE	validation
201496710092_R08C01	blood_35	blood	m	41	GSE147740	GSM4444013	data/idats/GSM4444013_201496710092_R08C01	TRUE	validation
201496710119_R01C01	blood_36	blood	m	43	GSE147740	GSM4444014	data/idats/GSM4444014_201496710119_R01C01	TRUE	validation
201496710119_R02C01	blood_37	blood	m	40	GSE147740	GSM4444015	data/idats/GSM4444015_201496710119_R02C01	TRUE	validation
201496710119_R03C01	blood_38	blood	f	48	GSE147740	GSM4444016	data/idats/GSM4444016_201496710119_R03C01	TRUE	validation
201496710119_R04C01	blood_39	blood	m	48	GSE147740	GSM4444017	data/idats/GSM4444017_201496710119_R04C01	TRUE	validation
201496710119_R06C01	blood_40	blood	m	38	GSE147740	GSM4444019	data/idats/GSM4444019_201496710119_R06C01	TRUE	validation
201496710119_R07C01	blood_41	blood	m	28	GSE147740	GSM4444020	data/idats/GSM4444020_201496710119_R07C01	TRUE	validation
201496710119_R08C01	blood_42	blood	f	50	GSE147740	GSM4444021	data/idats/GSM4444021_201496710119_R08C01	TRUE	validation
201496710142_R01C01	blood_43	blood	m	44	GSE147740	GSM4444022	data/idats/GSM4444022_201496710142_R01C01	TRUE	validation
201496710142_R02C01	blood_44	blood	f	30	GSE147740	GSM4444023	data/idats/GSM4444023_201496710142_R02C01	TRUE	validation
201496710142_R03C01	blood_45	blood	m	43	GSE147740	GSM4444024	data/idats/GSM4444024_201496710142_R03C01	TRUE	validation
201496710142_R05C01	blood_46	blood	m	42	GSE147740	GSM4444025	data/idats/GSM4444025_201496710142_R05C01	TRUE	validation
201496710142_R06C01	blood_47	blood	m	48	GSE147740	GSM4444026	data/idats/GSM4444026_201496710142_R06C01	TRUE	validation
201496710142_R07C01	blood_48	blood	m	43	GSE147740	GSM4444027	data/idats/GSM4444027_201496710142_R07C01	TRUE	validation
201496710142_R08C01	blood_49	blood	f	45	GSE147740	GSM4444028	data/idats/GSM4444028_201496710142_R08C01	TRUE	validation
201496710168_R01C01	blood_50	blood	m	45	GSE147740	GSM4444029	data/idats/GSM4444029_201496710168_R01C01	TRUE	validation
201496710168_R02C01	blood_51	blood	m	33	GSE147740	GSM4444030	data/idats/GSM4444030_201496710168_R02C01	TRUE	validation
201496710168_R03C01	blood_52	blood	f	28	GSE147740	GSM4444031	data/idats/GSM4444031_201496710168_R03C01	TRUE	validation
201496710168_R04C01	blood_53	blood	m	51	GSE147740	GSM4444032	data/idats/GSM4444032_201496710168_R04C01	TRUE	validation
201496710168_R05C01	blood_54	blood	f	44	GSE147740	GSM4444033	data/idats/GSM4444033_201496710168_R05C01	TRUE	validation
201496710168_R06C01	blood_55	blood	m	28	GSE147740	GSM4444034	data/idats/GSM4444034_201496710168_R06C01	TRUE	validation
201496710168_R07C01	blood_56	blood	m	31	GSE147740	GSM4444035	data/idats/GSM4444035_201496710168_R07C01	TRUE	validation
201496710168_R08C01	blood_57	blood	f	41	GSE147740	GSM4444036	data/idats/GSM4444036_201496710168_R08C01	TRUE	validation
201496710171_R01C01	blood_58	blood	m	43	GSE147740	GSM4444037	data/idats/GSM4444037_201496710171_R01C01	TRUE	validation
201496710171_R02C01	blood_59	blood	m	48	GSE147740	GSM4444038	data/idats/GSM4444038_201496710171_R02C01	TRUE	validation
201496710171_R03C01	blood_60	blood	f	41	GSE147740	GSM4444039	data/idats/GSM4444039_201496710171_R03C01	TRUE	validation
Nontumor1	liver_1	liver	f		GSE132399	GSM3861617	data/idats/GSM3861617_200989060193_R02C01	TRUE	training
Nontumor10	liver_2	liver	f		GSE132399	GSM3861618	data/idats/GSM3861618_200989060193_R08C01	TRUE	training
Nontumor11	liver_3	liver	m		GSE132399	GSM3861619	data/idats/GSM3861619_200991620059_R02C01	TRUE	training
Nontumor12	liver_4	liver	f		GSE132399	GSM3861620	data/idats/GSM3861620_200991620059_R08C01	TRUE	training
Nontumor13	liver_5	liver	m		GSE132399	GSM3861621	data/idats/GSM3861621_200992350051_R06C01	TRUE	training
Nontumor14	liver_6	liver	f		GSE132399	GSM3861622	data/idats/GSM3861622_200992340001_R02C01	TRUE	training
Nontumor15	liver_7	liver	f		GSE132399	GSM3861623	data/idats/GSM3861623_200992340001_R08C01	TRUE	training
Nontumor16	liver_8	liver	m		GSE132399	GSM3861624	data/idats/GSM3861624_200992340008_R02C01	TRUE	training
Nontumor17	liver_9	liver	m		GSE132399	GSM3861625	data/idats/GSM3861625_200992350057_R02C01	TRUE	training
Nontumor18	liver_10	liver	m		GSE132399	GSM3861626	data/idats/GSM3861626_200992350057_R08C01	TRUE	training
Nontumor2	liver_11	liver	m		GSE132399	GSM3861627	data/idats/GSM3861627_200992350059_R03C01	TRUE	training
Nontumor23	liver_12	liver	m		GSE132399	GSM3861628	data/idats/GSM3861628_200992350057_R06C01	TRUE	training
Nontumor26	liver_13	liver	m		GSE132399	GSM3861629	data/idats/GSM3861629_200992350058_R02C01	TRUE	training
Nontumor28	liver_14	liver	m		GSE132399	GSM3861630	data/idats/GSM3861630_200992350058_R07C01	TRUE	training
Nontumor30	liver_15	liver	f		GSE132399	GSM3861631	data/idats/GSM3861631_200992340009_R07C01	TRUE	training
Nontumor33	liver_16	liver	f		GSE132399	GSM3861632	data/idats/GSM3861632_200992350059_R05C01	TRUE	training
Nontumor4	liver_17	liver	m		GSE132399	GSM3861633	data/idats/GSM3861633_200992340045_R02C01	TRUE	training
Nontumor5	liver_18	liver	m		GSE132399	GSM3861634	data/idats/GSM3861634_200991620059_R04C01	TRUE	training
Nontumor6	liver_19	liver	f		GSE132399	GSM3861635	data/idats/GSM3861635_200992350051_R02C01	TRUE	training
Nontumor7	liver_20	liver	m		GSE132399	GSM3861636	data/idats/GSM3861636_200992350051_R08C01	TRUE	training
Nontumor9	liver_21	liver	m		GSE132399	GSM3861637	data/idats/GSM3861637_200992340001_R04C01	TRUE	validation
Peruvian, NTL Patient, 004	liver_22	liver	m	70	GSE136583	GSM4052059	data/idats/GSM4052059_NTLPER004	FALSE	removed, because of QC
Peruvian, NTL Patient, 015	liver_23	liver	f	32	GSE136584	GSM4052060	data/idats/GSM4052060_NTLPER015	FALSE	removed, because of QC
Peruvian, NTL Patient, 025	liver_24	liver	m	15	GSE136585	GSM4052061	data/idats/GSM4052061_NTLPER025	FALSE	removed, because of QC
Peruvian, NTL Patient, 026	liver_25	liver	m	36	GSE136586	GSM4052062	data/idats/GSM4052062_NTLPER026	TRUE	validation
Peruvian, NTL Patient, 034	liver_26	liver	f	28	GSE136587	GSM4052063	data/idats/GSM4052063_NTLPER034	FALSE	removed, because of QC
Peruvian, NTL Patient, 047	liver_27	liver	f	78	GSE136588	GSM4052064	data/idats/GSM4052064_NTLPER047	TRUE	validation
Peruvian, NTL Patient, 054	liver_28	liver	f	46	GSE136589	GSM4052065	data/idats/GSM4052065_NTLPER054	TRUE	validation
Peruvian, NTL Patient, 068	liver_29	liver	m	62	GSE136590	GSM4052066	data/idats/GSM4052066_NTLPER068	FALSE	removed, because of QC
Peruvian, NTL Patient, 070	liver_30	liver	m	64	GSE136591	GSM4052067	data/idats/GSM4052067_NTLPER070	TRUE	validation
Peruvian, NTL Patient, 083	liver_31	liver	m	73	GSE136592	GSM4052068	data/idats/GSM4052068_NTLPER083	TRUE	validation
Peruvian, NTL Patient, 088	liver_32	liver	m	67	GSE136593	GSM4052069	data/idats/GSM4052069_NTLPER088	TRUE	validation
Peruvian, NTL Patient, 091	liver_33	liver	m	65	GSE136594	GSM4052070	data/idats/GSM4052070_NTLPER091	TRUE	validation
Peruvian, NTL Patient, 092	liver_34	liver	m	76	GSE136595	GSM4052071	data/idats/GSM4052071_NTLPER092	TRUE	validation
Peruvian, NTL Patient, 093	liver_35	liver	m	35	GSE136596	GSM4052072	data/idats/GSM4052072_NTLPER093	FALSE	removed, because of QC
Peruvian, NTL Patient, 095	liver_36	liver	m	30	GSE136597	GSM4052073	data/idats/GSM4052073_NTLPER095	FALSE	removed, because of QC
Peruvian, NTL Patient, 099	liver_37	liver	f	32	GSE136598	GSM4052074	data/idats/GSM4052074_NTLPER099	FALSE	removed, because of QC
Peruvian, NTL Patient, 100	liver_38	liver	f	44	GSE136599	GSM4052075	data/idats/GSM4052075_NTLPER100	TRUE	validation
Peruvian, NTL Patient, 101	liver_39	liver	m	24	GSE136600	GSM4052076	data/idats/GSM4052076_NTLPER101	TRUE	validation
Peruvian, NTL Patient, 104	liver_40	liver	m	72	GSE136601	GSM4052077	data/idats/GSM4052077_NTLPER104	FALSE	removed, because of QC
Peruvian, NTL Patient, 106	liver_41	liver	m	72	GSE136602	GSM4052078	data/idats/GSM4052078_NTLPER106	FALSE	removed, because of QC
Peruvian, NTL Patient, 109	liver_42	liver	m	38	GSE136603	GSM4052079	data/idats/GSM4052079_NTLPER109	TRUE	validation
Peruvian, NTL Patient, 116	liver_43	liver	m	77	GSE136604	GSM4052080	data/idats/GSM4052080_NTLPER116	FALSE	removed, because of QC
Peruvian, NTL Patient, 117	liver_44	liver	f	44	GSE136605	GSM4052094	data/idats/GSM4052094_NTLPER117	TRUE	validation
Peruvian, NTL Patient, 120	liver_45	liver	f	20	GSE136606	GSM4052095	data/idats/GSM4052095_NTLPER120	FALSE	removed, because of QC
Peruvian, NTL Patient, 121	liver_46	liver	f	82	GSE136607	GSM4052096	data/idats/GSM4052096_NTLPER121	TRUE	validation
Peruvian, NTL Patient, 179	liver_47	liver	m	33	GSE136608	GSM4052097	data/idats/GSM4052097_NTLPER179	TRUE	validation
Peruvian, NTL Patient, 180	liver_48	liver	m	34	GSE136609	GSM4052098	data/idats/GSM4052098_NTLPER180	TRUE	validation
Peruvian, NTL Patient, 188	liver_49	liver	f	94	GSE136610	GSM4052099	data/idats/GSM4052099_NTLPER188	TRUE	validation
Peruvian, NTL Patient, 190	liver_50	liver	f	46	GSE136611	GSM4052100	data/idats/GSM4052100_NTLPER190	TRUE	validation
Peruvian, NTL Patient, 200	liver_51	liver	m	42	GSE136612	GSM4052101	data/idats/GSM4052101_NTLPER200	FALSE	removed, because of QC
Peruvian, NTL Patient, 201	liver_52	liver	m	76	GSE136613	GSM4052102	data/idats/GSM4052102_NTLPER201	FALSE	removed, because of QC
genomic DNA from normal colon sample 129	colon_1	colon	m	30	GSE132804	GSM3892497	data/idats/GSM3892497_200863770086_R01C01	TRUE	training
genomic DNA from normal colon sample 130	colon_2	colon	f	60	GSE132804	GSM3892498	data/idats/GSM3892498_200863770086_R02C01	TRUE	training
genomic DNA from normal colon sample 131	colon_3	colon	m	50	GSE132804	GSM3892499	data/idats/GSM3892499_200863770086_R03C01	TRUE	training
genomic DNA from normal colon sample 132	colon_4	colon	m	53	GSE132804	GSM3892500	data/idats/GSM3892500_200863770086_R04C01	TRUE	training
genomic DNA from normal colon sample 133	colon_5	colon	f	72	GSE132804	GSM3892501	data/idats/GSM3892501_200863770086_R05C01	TRUE	training
genomic DNA from normal colon sample 134	colon_6	colon	f	37	GSE132804	GSM3892502	data/idats/GSM3892502_200863770086_R08C01	TRUE	training
genomic DNA from normal colon sample 135	colon_7	colon	m	51	GSE132804	GSM3892503	data/idats/GSM3892503_200863770090_R01C01	TRUE	training
genomic DNA from normal colon sample 136	colon_8	colon	m	45	GSE132804	GSM3892504	data/idats/GSM3892504_200863770090_R03C01	TRUE	training
genomic DNA from normal colon sample 137	colon_9	colon	m	78	GSE132804	GSM3892505	data/idats/GSM3892505_200863770090_R05C01	TRUE	training
genomic DNA from normal colon sample 138	colon_10	colon	f	43	GSE132804	GSM3892506	data/idats/GSM3892506_200863770090_R06C01	TRUE	training
genomic DNA from normal colon sample 139	colon_11	colon	m	62	GSE132804	GSM3892507	data/idats/GSM3892507_200863770090_R07C01	TRUE	training
genomic DNA from normal colon sample 140	colon_12	colon	m	57	GSE132804	GSM3892508	data/idats/GSM3892508_200863770090_R08C01	TRUE	training
genomic DNA from normal colon sample 141	colon_13	colon	m	60	GSE132804	GSM3892509	data/idats/GSM3892509_200863770105_R01C01	TRUE	training
genomic DNA from normal colon sample 142	colon_14	colon	m	59	GSE132804	GSM3892510	data/idats/GSM3892510_200863770105_R02C01	TRUE	training
genomic DNA from normal colon sample 143	colon_15	colon	f	68	GSE132804	GSM3892511	data/idats/GSM3892511_200863770105_R03C01	TRUE	training
genomic DNA from normal colon sample 144	colon_16	colon	m	79	GSE132804	GSM3892512	data/idats/GSM3892512_200863770105_R04C01	TRUE	training
genomic DNA from normal colon sample 145	colon_17	colon	f	76	GSE132804	GSM3892513	data/idats/GSM3892513_200863770105_R05C01	TRUE	training
genomic DNA from normal colon sample 146	colon_18	colon	m	47	GSE132804	GSM3892514	data/idats/GSM3892514_200863770105_R06C01	TRUE	training
genomic DNA from normal colon sample 148	colon_19	colon	f	65	GSE132804	GSM3892516	data/idats/GSM3892516_200863770105_R08C01	TRUE	training
genomic DNA from normal colon sample 150	colon_20	colon	m	48	GSE132804	GSM3892518	data/idats/GSM3892518_200864580012_R02C01	TRUE	training
genomic DNA from normal colon sample 151	colon_21	colon	f	52	GSE132804	GSM3892519	data/idats/GSM3892519_200864580012_R03C01	TRUE	validation
genomic DNA from normal colon sample 152	colon_22	colon	f	51	GSE132804	GSM3892520	data/idats/GSM3892520_200864580012_R04C01	TRUE	validation
genomic DNA from normal colon sample 154	colon_23	colon	m	61	GSE132804	GSM3892522	data/idats/GSM3892522_200864580012_R07C01	TRUE	validation
genomic DNA from normal colon sample 155	colon_24	colon	f	59	GSE132804	GSM3892523	data/idats/GSM3892523_200864580012_R08C01	TRUE	validation
genomic DNA from normal colon sample 156	colon_25	colon	m	64	GSE132804	GSM3892524	data/idats/GSM3892524_200874540014_R01C01	TRUE	validation
genomic DNA from normal colon sample 158	colon_26	colon	f	47	GSE132804	GSM3892526	data/idats/GSM3892526_200874540014_R03C01	TRUE	validation
genomic DNA from normal colon sample 161	colon_27	colon	f	50	GSE132804	GSM3892529	data/idats/GSM3892529_200874540014_R07C01	TRUE	validation
genomic DNA from normal colon sample 162	colon_28	colon	f	73	GSE132804	GSM3892530	data/idats/GSM3892530_200874540060_R01C01	TRUE	validation
genomic DNA from normal colon sample 163	colon_29	colon	m	54	GSE132804	GSM3892531	data/idats/GSM3892531_200874540060_R02C01	TRUE	validation
genomic DNA from normal colon sample 164	colon_30	colon	f	55	GSE132804	GSM3892532	data/idats/GSM3892532_200874540060_R03C01	TRUE	validation
genomic DNA from normal colon sample 165	colon_31	colon	m	75	GSE132804	GSM3892533	data/idats/GSM3892533_200874540060_R05C01	TRUE	validation
genomic DNA from normal colon sample 166	colon_32	colon	m	66	GSE132804	GSM3892534	data/idats/GSM3892534_200874540060_R06C01	TRUE	validation
genomic DNA from normal colon sample 169	colon_33	colon	m	63	GSE132804	GSM3892537	data/idats/GSM3892537_200875800058_R01C01	TRUE	validation
genomic DNA from normal colon sample 170	colon_34	colon	m	41	GSE132804	GSM3892538	data/idats/GSM3892538_200875800058_R02C01	TRUE	validation
genomic DNA from normal colon sample 171	colon_35	colon	m	70	GSE132804	GSM3892539	data/idats/GSM3892539_200875800058_R03C01	TRUE	validation
genomic DNA from normal colon sample 172	colon_36	colon	f	40	GSE132804	GSM3892540	data/idats/GSM3892540_200875800058_R04C01	TRUE	validation
genomic DNA from normal colon sample 175	colon_37	colon	m	56	GSE132804	GSM3892543	data/idats/GSM3892543_200875800058_R07C01	TRUE	validation
genomic DNA from normal colon sample 177	colon_38	colon	f	41	GSE132804	GSM3892545	data/idats/GSM3892545_202184990121_R01C01	TRUE	validation
genomic DNA from normal colon sample 179	colon_39	colon	f	53	GSE132804	GSM3892547	data/idats/GSM3892547_202184990121_R03C01	TRUE	validation
genomic DNA from normal colon sample 180	colon_40	colon	m	49	GSE132804	GSM3892548	data/idats/GSM3892548_202184990121_R04C01	TRUE	validation
genomic DNA from normal colon sample 181	colon_41	colon	f	66	GSE132804	GSM3892549	data/idats/GSM3892549_202184990121_R05C01	TRUE	validation
genomic DNA from normal colon sample 182	colon_42	colon	f	31	GSE132804	GSM3892550	data/idats/GSM3892550_202184990121_R06C01	TRUE	validation
genomic DNA from normal colon sample 184	colon_43	colon	f	62	GSE132804	GSM3892552	data/idats/GSM3892552_202184990121_R08C01	TRUE	validation
genomic DNA from normal colon sample 185	colon_44	colon	m	55	GSE132804	GSM3892553	data/idats/GSM3892553_202212330160_R01C01	TRUE	validation
genomic DNA from normal colon sample 186	colon_45	colon	m	71	GSE132804	GSM3892554	data/idats/GSM3892554_202212330160_R02C01	TRUE	validation
genomic DNA from normal colon sample 188	colon_46	colon	f	67	GSE132804	GSM3892556	data/idats/GSM3892556_202212330160_R04C01	TRUE	validation
genomic DNA from normal colon sample 192	colon_47	colon	f	56	GSE132804	GSM3892560	data/idats/GSM3892560_202212330160_R08C01	TRUE	validation
genomic DNA from normal colon sample 193	colon_48	colon	f	63	GSE132804	GSM3892561	data/idats/GSM3892561_202212330227_R01C01	TRUE	validation
genomic DNA from normal colon sample 194	colon_49	colon	m	58	GSE132804	GSM3892562	data/idats/GSM3892562_202212330227_R02C01	TRUE	validation
genomic DNA from normal colon sample 199	colon_50	colon	m	52	GSE132804	GSM3892567	data/idats/GSM3892567_202212330227_R07C01	TRUE	validation
genomic DNA from normal colon sample 211	colon_51	colon	f	78	GSE132804	GSM3892593	data/idats/GSM3892593_202225190149_R03C01	TRUE	validation
genomic DNA from normal colon sample 212	colon_52	colon	f	61	GSE132804	GSM3892594	data/idats/GSM3892594_202225190149_R04C01	TRUE	validation
genomic DNA from normal colon sample 218	colon_53	colon	m	73	GSE132804	GSM3892600	data/idats/GSM3892600_202225190160_R02C01	TRUE	validation
genomic DNA from normal colon sample 219	colon_54	colon	f	54	GSE132804	GSM3892601	data/idats/GSM3892601_202225190160_R03C01	TRUE	validation
genomic DNA from normal colon sample 220	colon_55	colon	f	64	GSE132804	GSM3892602	data/idats/GSM3892602_202225190160_R04C01	TRUE	validation
genomic DNA from normal colon sample 227	colon_56	colon	f	28	GSE132804	GSM3892609	data/idats/GSM3892609_202225190181_R03C01	TRUE	validation
genomic DNA from normal colon sample 228	colon_57	colon	m	67	GSE132804	GSM3892610	data/idats/GSM3892610_202225190181_R04C01	TRUE	validation
genomic DNA from normal colon sample 230	colon_58	colon	f	75	GSE132804	GSM3892612	data/idats/GSM3892612_202225190181_R06C01	TRUE	validation
genomic DNA from normal colon sample 233	colon_59	colon	f	58	GSE132804	GSM3892615	data/idats/GSM3892615_202225190183_R01C01	TRUE	validation
genomic DNA from normal colon sample 234	colon_60	colon	m	37	GSE132804	GSM3892616	data/idats/GSM3892616_202225190183_R02C01	TRUE	validation
genomic DNA from normal colon sample 236	colon_61	colon	f	85	GSE132804	GSM3892618	data/idats/GSM3892618_202225190183_R04C01	TRUE	validation
genomic DNA from normal colon sample 237	colon_62	colon	f	48	GSE132804	GSM3892619	data/idats/GSM3892619_202225190183_R05C01	TRUE	validation
genomic DNA from normal colon sample 240	colon_63	colon	f	34	GSE132804	GSM3892622	data/idats/GSM3892622_202225190183_R08C01	TRUE	validation
genomic DNA from normal colon sample 241	colon_64	colon	f	70	GSE132804	GSM3892623	data/idats/GSM3892623_202226320004_R01C01	TRUE	validation
genomic DNA from normal colon sample 242	colon_65	colon	m	77	GSE132804	GSM3892624	data/idats/GSM3892624_202226320004_R02C01	TRUE	validation
genomic DNA from normal colon sample 250	colon_66	colon	m	84	GSE132804	GSM3892632	data/idats/GSM3892632_202226400095_R02C01	TRUE	validation
genomic DNA from normal colon sample 258	colon_67	colon	f	42	GSE132804	GSM3892640	data/idats/GSM3892640_202226400125_R04C01	TRUE	validation
genomic DNA from normal colon sample 262	colon_68	colon	m	72	GSE132804	GSM3892644	data/idats/GSM3892644_202226400125_R08C01	TRUE	validation
genomic DNA from normal colon sample 266	colon_69	colon	m	34	GSE132804	GSM3892648	data/idats/GSM3892648_202226400136_R04C01	TRUE	validation
genomic DNA from normal colon sample 267	colon_70	colon	f	77	GSE132804	GSM3892649	data/idats/GSM3892649_202226400136_R05C01	TRUE	validation
genomic DNA from normal colon sample 268	colon_71	colon	m	74	GSE132804	GSM3892650	data/idats/GSM3892650_202226400136_R06C01	TRUE	validation
genomic DNA from normal colon sample 271	colon_72	colon	f	57	GSE132804	GSM3892653	data/idats/GSM3892653_202232360014_R01C01	TRUE	validation
genomic DNA from normal colon sample 276	colon_73	colon	f	81	GSE132804	GSM3892658	data/idats/GSM3892658_202232360014_R06C01	TRUE	validation
genomic DNA from normal colon sample 289	colon_74	colon	m	83	GSE132804	GSM3892671	data/idats/GSM3892671_202232360078_R03C01	TRUE	validation
genomic DNA from normal colon sample 293	colon_75	colon	f	71	GSE132804	GSM3892675	data/idats/GSM3892675_202232360078_R07C01	TRUE	validation
genomic DNA from normal colon sample 299	colon_76	colon	f	45	GSE132804	GSM3892681	data/idats/GSM3892681_202232360121_R05C01	TRUE	validation
genomic DNA from normal colon sample 300	colon_77	colon	f	69	GSE132804	GSM3892682	data/idats/GSM3892682_202232360121_R06C01	TRUE	validation
genomic DNA from normal colon sample 301	colon_78	colon	m	68	GSE132804	GSM3892683	data/idats/GSM3892683_202232360121_R07C01	TRUE	validation
genomic DNA from normal colon sample 309	colon_79	colon	f	84	GSE132804	GSM3892691	data/idats/GSM3892691_202242400103_R07C01	TRUE	validation
genomic DNA from normal colon sample 310	colon_80	colon	m	81	GSE132804	GSM3892692	data/idats/GSM3892692_202242400103_R08C01	TRUE	validation
genomic DNA from normal colon sample 312	colon_81	colon	m	65	GSE132804	GSM3892694	data/idats/GSM3892694_202242400154_R02C01	TRUE	validation
genomic DNA from normal colon sample 315	colon_82	colon	m	69	GSE132804	GSM3892697	data/idats/GSM3892697_202242400154_R05C01	TRUE	validation
genomic DNA from normal colon sample 318	colon_83	colon	f	44	GSE132804	GSM3892700	data/idats/GSM3892700_202242400154_R08C01	TRUE	validation
genomic DNA from normal colon sample 320	colon_84	colon	m	19	GSE132804	GSM3892702	data/idats/GSM3892702_202242410040_R02C01	TRUE	validation
SAMPLE 79: Control 1, BS	brain_1	brain	m	82	GSE143157	GSM4251210	data/idats/GSM4251210_201247480030_R01C01	TRUE	training
SAMPLE 80: Control 2, BS	brain_2	brain	f	74	GSE143157	GSM4251211	data/idats/GSM4251211_201247480030_R07C01	TRUE	training
SAMPLE 81: Control 3, BS	brain_3	brain	m	91	GSE143157	GSM4251212	data/idats/GSM4251212_201247480014_R01C01	TRUE	training
SAMPLE 82: Control 4, BS	brain_4	brain	f	70	GSE143157	GSM4251213	data/idats/GSM4251213_201247480014_R03C01	TRUE	training
SAMPLE 83: Control 5, BS	brain_5	brain	f	67	GSE143157	GSM4251214	data/idats/GSM4251214_201247470057_R07C01	TRUE	training
SAMPLE 84: Control 6, BS	brain_6	brain	m	55	GSE143157	GSM4251215	data/idats/GSM4251215_201247480016_R01C01	TRUE	training
SAMPLE 85: Control 7, BS	brain_7	brain	m	79	GSE143157	GSM4251216	data/idats/GSM4251216_201247480016_R05C01	TRUE	training
SAMPLE 86: Control 8, BS	brain_8	brain	f	71	GSE143157	GSM4251217	data/idats/GSM4251217_201247480016_R07C01	TRUE	training
SAMPLE 87: Control 9, BS	brain_9	brain	f	81	GSE143157	GSM4251218	data/idats/GSM4251218_201247470038_R05C01	FALSE	removed, because of QC
SAMPLE 88: Control 10, BS	brain_10	brain	m	90	GSE143157	GSM4251219	data/idats/GSM4251219_201247480018_R03C01	TRUE	training
SAMPLE 89: Control 11, BS	brain_11	brain	m	65	GSE143157	GSM4251220	data/idats/GSM4251220_201247480018_R05C01	TRUE	training
SAMPLE 90: Control 12, BS	brain_12	brain	m	79	GSE143157	GSM4251221	data/idats/GSM4251221_201247480018_R07C01	TRUE	training
SAMPLE 91: Control 13, BS	brain_13	brain	m	78	GSE143157	GSM4251222	data/idats/GSM4251222_201247480049_R01C01	TRUE	training
SAMPLE 92: Control 14, BS	brain_14	brain	f	73	GSE143157	GSM4251223	data/idats/GSM4251223_201247480049_R07C01	TRUE	training
SAMPLE 93: Control 15, BS	brain_15	brain	f	85	GSE143157	GSM4251224	data/idats/GSM4251224_201247480015_R03C01	TRUE	training
SAMPLE 94: Control 16, BS	brain_16	brain	f	66	GSE143157	GSM4251225	data/idats/GSM4251225_201247480015_R07C01	TRUE	training
SAMPLE 95: Control 17, BS	brain_17	brain	m	68	GSE143157	GSM4251226	data/idats/GSM4251226_201247480042_R01C01	TRUE	training
SAMPLE 96: Control 18, BS	brain_18	brain	m	81	GSE143157	GSM4251227	data/idats/GSM4251227_201247480042_R03C01	TRUE	training
SAMPLE 97: Control 19, BS	brain_19	brain	m	82	GSE143157	GSM4251228	data/idats/GSM4251228_201247480042_R05C01	TRUE	training
SAMPLE 98: Control 20, BS	brain_20	brain	f	66	GSE143157	GSM4251229	data/idats/GSM4251229_201247480042_R07C01	TRUE	training
SAMPLE 99: Control 21, BS	brain_21	brain	f	74	GSE143157	GSM4251230	data/idats/GSM4251230_201247480017_R01C01	TRUE	training
SAMPLE 100: Control 22, BS	brain_22	brain	m	84	GSE143157	GSM4251231	data/idats/GSM4251231_201247480017_R03C01	TRUE	validation
SAMPLE 101: Control 23, BS	brain_23	brain	m	59	GSE143157	GSM4251232	data/idats/GSM4251232_201247480017_R05C01	TRUE	validation
SAMPLE 102: Control 24, BS	brain_24	brain	m	63	GSE143157	GSM4251233	data/idats/GSM4251233_201247480017_R07C01	TRUE	validation
SAMPLE 103: Control 25, BS	brain_25	brain	m	58	GSE143157	GSM4251234	data/idats/GSM4251234_201247480002_R01C01	TRUE	validation
SAMPLE 104: Control 26, BS	brain_26	brain	f	80	GSE143157	GSM4251235	data/idats/GSM4251235_201247480002_R07C01	TRUE	validation
SAMPLE 105: Control 27, BS	brain_27	brain	f	79	GSE143157	GSM4251236	data/idats/GSM4251236_201247470039_R01C01	TRUE	validation
SAMPLE 106: Control 28, BS	brain_28	brain	f	51	GSE143157	GSM4251237	data/idats/GSM4251237_201247470039_R03C01	TRUE	validation
SAMPLE 107: Control 29, BS	brain_29	brain	f	55	GSE143157	GSM4251238	data/idats/GSM4251238_201247480001_R03C01	TRUE	validation
SAMPLE 108: Control 30, BS	brain_30	brain	m	67	GSE143157	GSM4251239	data/idats/GSM4251239_201247480001_R05C01	TRUE	validation
SAMPLE 109: Control 31, BS	brain_31	brain	m	52	GSE143157	GSM4251240	data/idats/GSM4251240_201247470015_R07C01	TRUE	validation
SAMPLE 110: Control 32, BS	brain_32	brain	f	74	GSE143157	GSM4251241	data/idats/GSM4251241_201247480003_R01C01	TRUE	validation
SAMPLE 111: Control 33, BS	brain_33	brain	f	83	GSE143157	GSM4251242	data/idats/GSM4251242_201247470010_R03C01	TRUE	validation
SAMPLE 112: Control 34, BS	brain_34	brain	m	58	GSE143157	GSM4251243	data/idats/GSM4251243_201247470010_R05C01	TRUE	validation
SAMPLE 113: Control 35, BS	brain_35	brain	f	84	GSE143157	GSM4251244	data/idats/GSM4251244_201247470011_R03C01	TRUE	validation
SAMPLE 114: Control 36, BS	brain_36	brain	f	77	GSE143157	GSM4251245	data/idats/GSM4251245_201247470011_R05C01	TRUE	validation
SAMPLE 115: Control 37, BS	brain_37	brain	m	85	GSE143157	GSM4251246	data/idats/GSM4251246_201247470023_R01C01	TRUE	validation
NC1: Normal pediatric cerebellum	brain_38	brain		14	GSE148390	GSM4466800	data/idats/GSM4466800_201980430123_R01C01	TRUE	validation
NC13: Normal pediatric cerebellum	brain_39	brain		0	GSE148390	GSM4466801	data/idats/GSM4466801_201980430123_R08C01	TRUE	validation
NC14: Normal adult cerebellum	brain_40	brain		24	GSE148390	GSM4466802	data/idats/GSM4466802_201172540026_R04C01	TRUE	validation
NC15: Normal pediatric cerebellum	brain_41	brain		13	GSE148390	GSM4466803	data/idats/GSM4466803_201980430140_R01C01	TRUE	validation
NC17: Normal adult cerebellum	brain_42	brain		39	GSE148390	GSM4466804	data/idats/GSM4466804_201172540026_R05C01	TRUE	validation
NC18: Normal pediatric cerebellum	brain_43	brain	f	15	GSE148390	GSM4466805	data/idats/GSM4466805_203219640152_R06C01	TRUE	validation
NC19: Normal pediatric cerebellum	brain_44	brain		13	GSE148390	GSM4466806	data/idats/GSM4466806_201980430140_R02C01	TRUE	validation
NC20: Normal pediatric cerebellum	brain_45	brain	f	10	GSE148390	GSM4466807	data/idats/GSM4466807_203028210045_R06C01	TRUE	validation
NC22: Normal pediatric cerebellum	brain_46	brain	m	4	GSE148390	GSM4466808	data/idats/GSM4466808_203028210045_R07C01	TRUE	validation
NC23: Normal pediatric cerebellum	brain_47	brain	m	17	GSE148390	GSM4466809	data/idats/GSM4466809_203028210045_R08C01	TRUE	validation
NC24: Normal pediatric cerebellum	brain_48	brain	m	15	GSE148390	GSM4466810	data/idats/GSM4466810_203219640152_R07C01	TRUE	validation
NC25: Normal pediatric cerebellum	brain_49	brain	f	2	GSE148390	GSM4466811	data/idats/GSM4466811_203219640152_R08C01	TRUE	validation
NC4: Normal adult cerebellum	brain_50	brain		32	GSE148390	GSM4466812	data/idats/GSM4466812_201172540026_R01C01	TRUE	validation
NC5: Normal adult cerebellum	brain_51	brain		26	GSE148390	GSM4466813	data/idats/GSM4466813_201172540026_R02C01	TRUE	validation
NC6: Normal adult cerebellum	brain_52	brain		32	GSE148390	GSM4466814	data/idats/GSM4466814_201172540026_R03C01	TRUE	validation
Colon adjacent normal 194T	colon_85	colon	f	70	GSE149282	GSM4495491	data/idats/GSM4495491_200811050117_R01C01	TRUE	validation
Colon adjacent normal 466T	colon_86	colon	f	63	GSE149282	GSM4495493	data/idats/GSM4495493_200811050117_R03C01	TRUE	validation
Colon adjacent normal 469T	colon_87	colon	m	67	GSE149282	GSM4495495	data/idats/GSM4495495_200811050117_R05C01	TRUE	validation
Colon adjacent normal 398T	colon_88	colon	f	73	GSE149282	GSM4495497	data/idats/GSM4495497_200811050117_R07C01	TRUE	validation
Colon adjacent normal 361T	colon_89	colon	m	64	GSE149282	GSM4495499	data/idats/GSM4495499_200811050116_R01C01	TRUE	removed, because suspected mislabelling
Colon adjacent normal 456T	colon_90	colon	f	70	GSE149282	GSM4495501	data/idats/GSM4495501_200811050116_R03C01	TRUE	removed, because suspected mislabelling
Colon adjacent normal 353T	colon_91	colon	m	72	GSE149282	GSM4495503	data/idats/GSM4495503_200811050116_R05C01	TRUE	validation
Colon adjacent normal 439T	colon_92	colon	m	69	GSE149282	GSM4495505	data/idats/GSM4495505_200811050116_R07C01	TRUE	removed, because suspected mislabelling
Colon adjacent normal 501T	colon_93	colon	m	59	GSE149282	GSM4495508	data/idats/GSM4495508_202193490061_R02C01	TRUE	validation
Colon adjacent normal 449T	colon_94	colon	m	64	GSE149282	GSM4495510	data/idats/GSM4495510_202193490061_R04C01	TRUE	validation
Colon adjacent normal 474T	colon_95	colon	f	79	GSE149282	GSM4495512	data/idats/GSM4495512_202193490061_R06C01	TRUE	validation
Colon adjacent normal 467T	colon_96	colon	f	64	GSE149282	GSM4495514	data/idats/GSM4495514_202193490061_R08C01	TRUE	validation
Muscle_PRE_GS2_Rep1	muscle_1	muscle	m	28	GSE151407	GSM4577415	data/idats/GSM4577415_201236470093_R01C01	TRUE	training
Muscle_PRE_GS7_Rep1	muscle_2	muscle	m	32	GSE151407	GSM4577418	data/idats/GSM4577418_201236470093_R04C01	TRUE	training
Muscle_PRE_GS5_Rep1	muscle_3	muscle	m	44	GSE151407	GSM4577421	data/idats/GSM4577421_201236470093_R07C01	TRUE	training
Muscle_PRE_GS6_Rep1	muscle_4	muscle	m	37	GSE151407	GSM4577424	data/idats/GSM4577424_201236470014_R02C01	TRUE	training
Muscle_PRE_GS14_Rep1	muscle_5	muscle	m	28	GSE151407	GSM4577427	data/idats/GSM4577427_201236470014_R05C01	TRUE	training
Muscle_PRE_GS15_Rep1	muscle_6	muscle	m	40	GSE151407	GSM4577430	data/idats/GSM4577430_201236470014_R08C01	TRUE	training
Muscle_PRE_GS22_Rep1	muscle_7	muscle	m	39	GSE151407	GSM4577432	data/idats/GSM4577432_201236470077_R02C01	TRUE	training
Muscle_PRE_GS13_Rep1	muscle_8	muscle	m	42	GSE151407	GSM4577434	data/idats/GSM4577434_201236470077_R04C01	TRUE	training
Muscle_PRE_GS4_Rep1	muscle_9	muscle	m	37	GSE151407	GSM4577437	data/idats/GSM4577437_201236470077_R07C01	TRUE	training
Muscle_PRE_GS8_Rep1	muscle_10	muscle	m	18	GSE151407	GSM4577441	data/idats/GSM4577441_201236470097_R03C01	TRUE	training
Muscle_PRE_GS21_Rep1	muscle_11	muscle	m	40	GSE151407	GSM4577444	data/idats/GSM4577444_201236470097_R06C01	TRUE	training
Muscle_PRE_GS10_Rep1	muscle_12	muscle	m	28	GSE151407	GSM4577449	data/idats/GSM4577449_201236470051_R03C01	TRUE	training
Muscle_PRE_GS25_Rep1	muscle_13	muscle	m	31	GSE151407	GSM4577451	data/idats/GSM4577451_201236470051_R05C01	TRUE	training
Muscle_PRE_GS1_Rep1	muscle_14	muscle	m	28	GSE151407	GSM4577452	data/idats/GSM4577452_201236470051_R06C01	TRUE	training
Muscle_PRE_GS17_Rep1	muscle_15	muscle	m	37	GSE151407	GSM4577454	data/idats/GSM4577454_201236470020_R01C01	TRUE	training
Muscle_PRE_GS16_Rep1	muscle_16	muscle	m	46	GSE151407	GSM4577457	data/idats/GSM4577457_201236470020_R04C01	TRUE	training
Muscle_PRE_GS18_Rep1	muscle_17	muscle	m	20	GSE151407	GSM4577460	data/idats/GSM4577460_201236470020_R07C01	TRUE	training
Muscle_PRE_GS9_Rep1	muscle_18	muscle	m	19	GSE151407	GSM4577464	data/idats/GSM4577464_201236470043_R03C01	TRUE	training
Muscle_PRE_GS12_Rep1	muscle_19	muscle	m	28	GSE151407	GSM4577467	data/idats/GSM4577467_201236470043_R06C01	TRUE	training
Muscle_PRE_GS24_Rep1	muscle_20	muscle	m	28	GSE151407	GSM4577474	data/idats/GSM4577474_201236470053_R06C01	TRUE	training
Muscle_PRE_GS23_Rep1	muscle_21	muscle	m	25	GSE151407	GSM4577477	data/idats/GSM4577477_201270840035_R01C01	TRUE	validation
Muscle_PRE_GS3_Rep1	muscle_22	muscle	m	25	GSE151407	GSM4577480	data/idats/GSM4577480_201270840035_R04C01	TRUE	validation
Muscle_PRE_GS11_Rep1	muscle_23	muscle	m	25	GSE151407	GSM4577483	data/idats/GSM4577483_201270840035_R07C01	TRUE	validation
Muscle_PRE_GS20_Rep1	muscle_24	muscle	m	44	GSE151407	GSM4577487	data/idats/GSM4577487_201233650082_R03C01	TRUE	validation
Muscle_PRE_GS19_Rep1	muscle_25	muscle	m	24	GSE151407	GSM4577490	data/idats/GSM4577490_201233650082_R06C01	TRUE	validation
Whole_skin_biopsy_rep_1 [201516320034_R01C01]	skin_1	skin	f	44	GSE151617	GSM4586444	data/idats/GSM4586444_201516320034_R01C01	TRUE	training
Whole_skin_biopsy_rep_2 [201516320034_R02C01]	skin_2	skin	f	57	GSE151617	GSM4586445	data/idats/GSM4586445_201516320034_R02C01	TRUE	training
Whole_skin_biopsy_rep_3 [201516320034_R03C01]	skin_3	skin	f	32	GSE151617	GSM4586446	data/idats/GSM4586446_201516320034_R03C01	TRUE	training
Whole_skin_biopsy_rep_4 [201516320034_R04C01]	skin_4	skin	f	44	GSE151617	GSM4586447	data/idats/GSM4586447_201516320034_R04C01	TRUE	training
Whole_skin_biopsy_rep_5 [201516320034_R05C01]	skin_5	skin	f	40	GSE151617	GSM4586448	data/idats/GSM4586448_201516320034_R05C01	TRUE	training
Whole_skin_biopsy_rep_6 [201516320034_R06C01]	skin_6	skin	f	34	GSE151617	GSM4586449	data/idats/GSM4586449_201516320034_R06C01	TRUE	training
Whole_skin_biopsy_rep_7 [201516320034_R07C01]	skin_7	skin	f	60	GSE151617	GSM4586450	data/idats/GSM4586450_201516320034_R07C01	TRUE	training
Whole_skin_biopsy_rep_8 [201516320034_R08C01]	skin_8	skin	f	58	GSE151617	GSM4586451	data/idats/GSM4586451_201516320034_R08C01	TRUE	training
Whole_skin_biopsy_rep_9 [201516320041_R01C01]	skin_9	skin	f	35	GSE151617	GSM4586452	data/idats/GSM4586452_201516320041_R01C01	TRUE	training
Whole_skin_biopsy_rep_10 [201516320041_R02C01]	skin_10	skin	f	33	GSE151617	GSM4586453	data/idats/GSM4586453_201516320041_R02C01	TRUE	training
Whole_skin_biopsy_rep_11 [201516320041_R03C01]	skin_11	skin	f	31	GSE151617	GSM4586454	data/idats/GSM4586454_201516320041_R03C01	TRUE	training
Whole_skin_biopsy_rep_12 [201516320041_R04C01]	skin_12	skin	f	57	GSE151617	GSM4586455	data/idats/GSM4586455_201516320041_R04C01	TRUE	training
Whole_skin_biopsy_rep_13 [201516320041_R05C01]	skin_13	skin	f	57	GSE151617	GSM4586456	data/idats/GSM4586456_201516320041_R05C01	TRUE	training
Whole_skin_biopsy_rep_14 [201516320041_R06C01]	skin_14	skin	f	49	GSE151617	GSM4586457	data/idats/GSM4586457_201516320041_R06C01	TRUE	validation
Whole_skin_biopsy_rep_15 [201516320041_R07C01]	skin_15	skin	f	29	GSE151617	GSM4586458	data/idats/GSM4586458_201516320041_R07C01	TRUE	validation
Whole_skin_biopsy_rep_16 [201516320041_R08C01]	skin_16	skin	f	31	GSE151617	GSM4586459	data/idats/GSM4586459_201516320041_R08C01	TRUE	validation
